# Supplementary material for: Funerary practices of cremation at the megalithic societies of South-Eastern Iberia: The cemetery of Los Milanes
Source: PLoS One. 2025 Sep 3;20(9):e0330771. doi: 10.1371/journal.pone.0330771 (PMC12407489; doi:10.1371/journal.pone.0330771)
Supplement: S2 Table — (XLSX) [file pone.0330771.s002.xlsx]

## Sheet: Hoja1
Sample ID	BBLab ID	BONE	IRSF (560+600)/585	C/C 1460/1410	C/P Type B 1410/600	C/P 1410/1030	P/P 600/560	OH/P 630/600	CN/P 2013/600	CN2/PO4 2013/1030	Am/P 1640/1030	Am/P WAMPI 1640/600	Degree of burning	Color	Warping	δ13C (‰ - VPDB)	δ18O (‰ - VPDB)
LM8027-1.4.32	PBF001	PETROUS	5.16269	0.945419	0.112234	0.0537245	0.624241	0.29796	0.00195214	0.00195214	0.00485189	0.0101653	1	1	No	-13.4459	-5.79587
LM8027-1.4.32 (SD)	PBF001	PETROUS	0.0390764	0.00168816	0.00168731	0.000902393	0.00282434	0.00302979	0.00169426	0.00169426	0.00157448	0.00339396
LM8033-1.2.29	PBF002	PETROUS	4.75168	0.971693	0.197252	0.0867165	0.598448	0.226297	0.00110375	0.00110375	0.00697808	0.0160378	4	5	No	-14.5082	-13.9637
LM8033-1.2.29 (SD)	PBF002	PETROUS	0.262959	0.0047839	0.00963024	0.0116063	0.0249757	0.0090845	0.00191176	0.00191176	0.000334289	0.00214647
LM8007-1.3.1	PBF003	PETROUS	4.63708	0.925365	0.220154	0.102374	0.602936	0.16086	0	0	0.0115019	0.0246593	2	2	No	-13.9595	-10.5364
LM8007-1.3.1 (SD)	PBF003	PETROUS	0.20055	0.01293	0.0195929	0.0136708	0.0105416	0.00820561	0	0	0.00288951	0.00534335
LM8033-1.2.38	PBF004	PETROUS	4.13906	0.900932	0.229983	0.111579	0.616485	0.171454	0.00582011	0.00582011	0.00380545	0.00795131	1	1	No	-13.2815	-7.72156
LM8033-1.2.38 (SD)	PBF004	PETROUS	0.0405062	0.014131	0.0174655	0.00605753	0.00558964	0.00172473	0.0033055	0.0033055	0.00152597	0.003282
LM8023-1.3.7	PBF005	PETROUS	5.61454	0.926512	0.0982421	0.0433172	0.594325	0.282331	0.00386851	0.00386851	0.00453651	0.0102585	1	1	No	-14.2985	-6.59277
LM8023-1.3.7 (SD)	PBF005	PETROUS	0.343453	0.0193686	0.0117894	0.00806265	0.0131121	0.0040325	0.000122155	0.000122155	0.00127796	0.00223661
LM8033-1.2.31	PBF006	PETROUS	4.83233	1.37846	0.114626	0.0786662	0.691949	0.346255	0.0385677	0.0385677	0	0	5	8	Yes	-20.9322	-15.5468
LM8033-1.2.31 (SD)	PBF006	PETROUS	0.319055	0.00876995	0.00735546	0.00937998	0.0300792	0.0185952	0.0135232	0.0135232	0	0
LM8033-1.2.1	PBF007	PETROUS	5.1634	1.34257	0.119749	0.0741003	0.654561	0.309304	0.00483021	0.00483021	0	0	5	9	No	-22.6507	-14.3683
LM8033-1.2.1 (SD)	PBF007	PETROUS	0.211853	0.0184597	0.0122128	0.0114186	0.0194812	0.00761312	0.00307155	0.00307155	0	0
LM8033-1.2.48	PBF008	PETROUS	4.63103	0.966485	0.186409	0.0901235	0.611114	0.200262	0.0050018	0.0050018	0.00674722	0.0140531	4	10	No	-15.0066	-12.9183
LM8033-1.2.48 (SD)	PBF008	PETROUS	0.17473	0.00309151	0.0145768	0.012639	0.0124987	0.00346565	0.00191887	0.00191887	0.00300616	0.00616601
LM8027-1.4.28	PBF009	PETROUS	4.57085	0.982444	0.18882	0.0918283	0.616489	0.239548	0.0015924	0.0015924	0.00252349	0.005195	4	5	No	-13.8537	-11.8889
LM8027-1.4.28 (SD)	PBF009	PETROUS	0.135646	0.0155123	0.0124499	0.00812062	0.0166828	0.0047883	0.00138075	0.00138075	0.000243463	0.000493626
LM8027-1.4.26	PBF010	PETROUS	4.1467	0.820156	0.296276	0.127467	0.587496	0.123168	0.00410553	0.00410553	0.0153092	0.0355658	3	3	No	-14.1457	-8.51846
LM8027-1.4.26 (SD)	PBF010	PETROUS	0.146222	0.00881114	0.044139	0.0141718	0.0173813	0.00345399	0.00250369	0.00250369	0.00136533	0.00462604
LM8027-1.4.31	PBF011	PETROUS	4.39762	0.872953	0.262066	0.115587	0.602868	0.131475	0.00126732	0.00126732	0.00509137	0.0113498	2	2	No	-14.0954	-8.92135
LM8027-1.4.31 (SD)	PBF011	PETROUS	0.0757562	0.00555363	0.00433219	0.00774229	0.0306127	0.00487346	0.00109896	0.00109896	0.00293781	0.00602116
LM8033-1.2.35	PBF012	PETROUS	4.36522	0.899583	0.241823	0.106779	0.617791	0.111364	0.00376508	0.00376508	0.00847714	0.0193531	4	5	No	-14.7448	-10.8932
LM8033-1.2.35 (SD)	PBF012	PETROUS	0.163617	0.00450665	0.00958632	0.0117558	0.0260216	0.00390097	0.000831974	0.000831974	0.000456055	0.00246246
LM8027-1.4.33	PBF013	PETROUS	4.30178	0.925948	0.214637	0.108235	0.655405	0.160675	0	0	0.0125932	0.0249482	3	4	No	-14.5233	-10.1868
LM8027-1.4.33 (SD)	PBF013	PETROUS	0.196826	0.0132934	0.0117969	0.013061	0.0238811	0.0081126	0	0	0.00175312	0.00163172
LM8023-1.3.9	PBF014	PETROUS	4.42741	0.901223	0.201589	0.0936586	0.604761	0.225819	0.00102249	0.00102249	0.00651244	0.0139619	4	10	No	-13.3956	-13.7028
LM8023-1.3.9 (SD)	PBF014	PETROUS	0.093	0.015	0.017	0.011	0.008	0.001	0.002	0.002	0.002	0.004
LM8023-1.3.10	PBF015	PETROUS	4.94	0.930302	0.181269	0.0722938	0.575965	0.190045	0.00107816	0.00107816	0.00727311	0.0182545	1	1	No	-13.5601	-6.59809
LM8023-1.3.10 (SD)	PBF015	PETROUS	0.115204	0.0225318	0.00842627	0.00519823	0.0145403	0.0027796	0.000951777	0.000951777	0.00015372	0.000416862
LM8033-1.2.30	PBF016	PETROUS	3.93149	0.891553	0.253909	0.121116	0.606792	0.137159	0.0104247	0.0104247	0.00698831	0.0144769	2	2	No	-14.4747	-10.5471
LM8033-1.2.30 (SD)	PBF016	PETROUS	0.103445	0.0152984	0.0277318	0.0130002	0.0196611	0.00737103	0.00882859	0.00882859	0.00287752	0.00519232
LM8033-1.2.28	PBF017	PETROUS	4.32019	0.941849	0.245286	0.109702	0.601072	0.127796	0.00569173	0.00569173	0.00631496	0.0141101	4	10	No	-14.7365	-11.1843
LM8033-1.2.28 (SD)	PBF017	PETROUS	0.0309981	0.00643396	0.00812012	0.001027	0.015755	0.003976	0.0015312	0.0015312	0.00554264	0.0124792
LM8033-1.2.27	PBF018	PETROUS	3.78615	0.846825	0.301736	0.15669	0.636852	0.122985	0.00252099	0.00252099	0.0166005	0.031976	3	3	No	-13.6809	-9.64903
LM8033-1.2.27 (SD)	PBF018	PETROUS	0.0462284	0.0122181	0.0190042	0.00659755	0.0252183	0.0104259	0.002238	0.002238	0.000437515	0.00191216
LM8017-1.2.3	PBF019	PETROUS	4.63648	0.961667	0.173494	0.0802626	0.621457	0.189017	0.005298	0.005298	0.00308303	0.00664261	4	7	No	-14.9613	-12.4604
LM8017-1.2.3 (SD)	PBF019	PETROUS	0.0664522	0.00440959	0.00507975	0.00252257	0.00995141	0.000974324	0.00234914	0.00234914	0.000436985	0.000693619
LM8027-1.4.29	PBF020	PETROUS	5.61253	1.43932	0.120163	0.0674535	0.64089	0.363168	0.00740028	0.00740028	0	0	5	9	No	-21.3652	-16.1822
LM8027-1.4.29 (SD)	PBF020	PETROUS	0.575175	0.0199165	0.0110424	0.0135706	0.0318838	0.0190425	0.00300805	0.00300805	0	0
LM8027-1.4.30	PBF021	PETROUS	5.4349	1.01852	0.102929	0.0464883	0.603165	0.279575	0.00281513	0.00281513	0.00369671	0.00822282	1	1	No	-12.9559	-6.56615
LM8027-1.4.30 (SD)	PBF021	PETROUS	0.131937	0.032075	0.00744567	0.00369271	0.00827754	0.00694019	0.00299955	0.00299955	0.00108911	0.00261567
LM8023-3.1.2	PBF022	HUMERUS	5.48167	1.4127	0.101459	0.0606203	0.629827	0.401054	0.0115067	0.0115067	0	0	5	9	No	-23.9949	-15.0569
LM8023-3.1.2 (SD)	PBF022	HUMERUS	0.609073	0.0274929	0.0186632	0.0199974	0.0426324	0.0178943	0.00437218	0.00437218	0	0
LM8033-3.1.7	PBF023	HUMERUS	5.61644	1.49333	0.100403	0.0537245	0.608142	0.325826	0.0487941	0.0487941	0	0	5	8	Yes	-19.2709	-14.6789
LM8033-3.1.7 (SD)	PBF023	HUMERUS	0.311847	0.011547	0.00800941	0.00710617	0.0128788	0.0103645	0.00720288	0.00720288	0	0
LM8027-3.1.1	PBF024	HUMERUS	6.26841	1.50722	0.0837226	0.0436583	0.625033	0.384029	0.0163988	0.0163988	0	0	5	8	No	-18.9252	-14.6949
LM8027-3.1.1 (SD)	PBF024	HUMERUS	0.155048	0.0351912	0.00334813	0.00299196	0.00554667	0.00128944	0.00197332	0.00197332	0	0
LM8033-3.1.4	PBF025	HUMERUS	5.60884	1.56898	0.0485228	0.0266632	0.653628	0.212596	0.0986935	0.0986935	0.00331363	0.00601271	5	9	Yes	-19.8901	-15.4243
LM8033-3.1.4 (SD)	PBF025	HUMERUS	0.464557	0.0392919	0.00498089	0.00458934	0.0363265	0.0123523	0.0125855	0.0125855	0.000811716	0.00114179
LM8023-4.1.1	PBF026	FEMUR	4.72508	1.31586	0.127643	0.0866576	0.708781	0.3457	0.0032754	0.0032754	0	0	5	6	No	-22.8386	-14.9008
LM8023-4.1.1 (SD)	PBF026	FEMUR	0.0718245	0.0334265	0.00377979	0.00475372	0.0143092	0.00363797	0.00319793	0.00319793	0	0
